# Supplementary material for: Reconstructed historical distribution and phylogeography unravels non-steppic origin of Caucasotachea vindobonensis (Gastropoda: Helicidae)
Source: Org Divers Evol. Author manuscript; Available in PMC 2018 May 23. (PMC5965669; doi:10.1007/s13127-017-0337-3)
Supplement: Supplementary table 1 [file NIHMS77630-supplement-Supplementary_table_1.xlsx]

## Sheet: Suppl.Tab.1
Supplementary Table 1. Characteristics of sampling sites of Caucasotachea vindobonensis and numbers of sampled and COI sequenced individuals used in the study.
no	DNA symbols	voucher numbers	country	locality	GPS [N]	GPS [E]	collectors	samples	CO1 sequences	GenBank*	haplotype (number of individuals)
1	Pol-E-P	CV_Pol-E-P	Poland	Podzamcze	51.024	22.531	R. Ścibior, A. Strachecka	2	2	KU341559,KU341560	H01,H02
2	Pol-E-L	CV_Pol-E-L	Poland	Łysaków	50.761	22.190	R. Ścibior, A. Strachecka	2	2	KU341561,KU341562	H03(1)
3	Pol-E-W	CV_Pol-E-W	Poland	Witoszyn	51.323	22.048	R. Ścibior, A. Strachecka	2	2	KU341563,KU341564	H04(1),H05(1)
4	Pol-E-O	CV_Pol-E-O	Poland	Okale	51.304	21.898	R. Ścibior, A. Strachecka	2	2	KU341565,KU341566	H03(1),H06(1)
5	Pol-C-P	CV_Pol-C-P	Poland	Pińczów	50.536	20.516	Ł. Kajtoch	2	2	KU341567,KU341568	H07(1),H08(1)
6	Pol-C-K	CV_Pol-C-K	Poland	Kielce	50.855	20.644	M. Gwardjan	2	2	KU341569,KU341570	H09(2)
7	Pol-C-C	CV_Pol-C-C	Poland	Chocimów	50.941	21.255	M. Gwardjan	2	2	KU341571,KU341572	H03(1),H09(1)
8	Pol-S-B	CV_Pol-S-B	Poland	Jaworki	49.400	20.582	Ł. Kajtoch & R. Ścibior	4	4	KU341573-KU341576	H10(1),H11(3)
9	Pol-N-S	CV_Pol-N-S	Poland	Stary Załom	53.085	16.049	R. Ruta	1	1	KU341577	H05(1)
10	Pol-N-C	CV_Pol-N-C	Poland	Czarnków	52.880	16.496	R. Ruta	1	1	KU341578	H03(1)
11	Pol-N-B	CV_Pol-N-B	Poland	Byszewice	53.085	16.959	R. Ruta	4	4	KU341579-KU341582	H04(4)
12	Pol-L-W	MIA	Poland	Miasteczko Krajeńskie	53.099	17.006	D. Mierzwa-Szymkowiak	3	2	KU341583,KU341584	H03(2)
13	Pol-L-L	WIN	Poland	Widawa	51.448	18.961	D. Mierzwa-Szymkowiak	3	2	KU341585,KU341586	H14(2)
14	Pol-L-MB	MUR	Poland	Brudzeń Duży	52.658	19.537	D. Mierzwa-Szymkowiak, A. Szymkowiak	3	2	KU341587,KU341588	H15(1),H16(1)
15	Pol-L-MW	WYS	Poland	Wyszogród	52.390	20.208	D. Mierzwa-Szymkowiak	3	2	KU341589,KU341590	H17(2)
16	Pol-SE-R	CV_Pol-SE-R	Poland	Rzeszów	50.041	21.999	M. Ozgo	12	3	KU341591-KU341593	H12(3)
17	Pol-SE-T	CV_Pol-SE-T	Poland	Tarnobrzeg	50.512	21.615	M. Ozgo	12	3	KU341594-KU341596	H12(2),H14(1)
18	Cze-A	Arch.c.v.	Czech Republic	Archlebov Village	49.067	16.995	A. Míkovcová	5	5	KU341597-KU341601	H14(5)
19	Cze-L	Louny.c.v.	Czech Republic	Levousy village	50.388	13.976	A. Míkovcová	10	5	KU341602-KU341606	H14(5)
20	Cze-C	Mora.c.v.	Czech Republic	Chropyně	49.366	17.352	Jirka	2	2	KU341607,KU341608	H18(2)
21	Cze-D	-	Czech Republic	Praha, Zvahov, Devin	50.046	14.402	Korabek et al.. 2015		1	KP072187	H19(1)
22	Slo-B	Nova.c.v.	Slovakia	Bratislava	48.158	17.035	A. Míkovcová	6	6	KU341609-KU341614	H20(1),H21(1),H3(3),H23(1),H24(1)
23	Slo-T	NHMW 109000/AL/00505/2109	Slovakia	Trencin, Strazovske vrchy	48.948	18.450	Cadahia et al. 2014		1	KF596882	H24(1)
24	Hun-H	HNHM 95532	Hungary	Hatvan	47.682	19.694	Z. & T. Fehér	10	6	KU341615-KU341620	H03(1),H12(1),H25(2),H26(2)
25	Hun-B	--	Hungary	Doboz	46.707	21.293	Neiber & Hausdorf 2015		1	KR705046	H12(1)
26	Aus-P	NHMW51761	Austria	Perchtoldsdorf	48.118	16.313	Cadahia et al. 2014		1	KF596881	H27(1)
27	Rom-T	Trans.c.v.	Romania	Pojoga	46.003	22.396	T. Deli	12	6	KU341621-KU341626	H28(1),H29(1),H30(2),H31(1),H32(1)
28	Rom-S	NHMW 110430/MN/0164	Romania	Crasna, near Vârşolț	47.178	22.889	P.G.Sulyán, Z.Vas	3	3	KU341627-KU341629	H33(2),H34(1)
29	Rom-V	NHMW 110430/MN/0170	Romania	Valea lui David, Iaşi	47.198	27.465	G. Sramkó	3	3	KU341630-KU341632	H35(1),H36(2)
30	Rom-H	NHMW 110430/MN/0171	Romania	Huşi	46.697	28.102	G. Sramkó	1	1	KU341633	H37(1)
31	Rom-B	NHMW 110430/MN/0172	Romania	Boiştea	47.185	26.437	G. Sramkó	2	2	KU341634,KU341635	H38(2)
32	Rom-VA	CV_Rom-VA	Romania	Verlaam-Arges	44.253	26.092	Ł. Kajtoch & R. Ścibior	3	3	KU341636-KU341638	H39(1),H40(2)
33	Rom-D	-	Romania	Mehedinti	44.636	22.248	Neiber & Hausdorf 2015		1	KR705047	H30(1)
34	Bal-S-R	NHMW 110430/MN/0008	Serbia	Predejane	42.833	22.132	Z.Fehér, E.Haring, K.Jaksch, H.Sattmann	2	1	KU341639	H41(1)
35	Bal-S-M	NHMW 110430/MN/0001	Serbia	Maljen Mts., Valjevo	44.185	19.873	D.Angyal, Z.Erőss, Z. Fehér, J.Grego	2	1	KU341640	H42(1)
36	Bal-S-K	NHMW 110430/MN/0002	Serbia	Maljen Mts., Kosjerić	43.968	19.958	D.Angyal, Z.Erőss, Z. Fehér, J.Grego	2	2	KU341641,KU341642	H43(1),H44(1)
37	Bal-S-P	NHMW 110430/MN/0004	Serbia	Prijepolje	43.467	19.651	D.Angyal, Z.Erőss, Z. Fehér, J.Grego	2	2	KU341643,KU341644	H45(1),H46(1)
38	Bal-S-U	NHMW 110430/MN/0003	Serbia	Užice	43.851	19.822	D.Angyal, Z.Erőss, Z. Fehér, J.Grego	2	2	KU341645,KU341646	H47(1),H48(1)
39	Bal-S-G	NHMW 110430/MN/0011	Serbia	Gola Glava	44.407	19.892	T. Deli, Z.Erőss, Z. Fehér	2	2	KU341647,KU341648	H49(2)
40	Bal-S-T	NHMW 110430/MN/0017	Serbia	Požega municipality, Tubići	43.951	19.984	Z.Erőss, Z. Fehér, J.Grego	2	1	KU341649	H50(1)
41	Bal-T-N	NHMW 110430/MN/0012	Montenegro	Nikšić S	42.732	18.938	T. Deli, Z.Erőss, Z. Fehér	1	1	KU341650	H51(1)
42	Bal-M-S	NHMW 110430/MN/0006	Macedonia	Crni Drin valley, Lukovo	41.362	20.604	Z.Fehér, E.Haring, K.Jaksch, H.Sattmann	2	2	KU341651,KU341652	H52(1),H53(1)
43	Bal-M-M	Mac.c.v.	Macedonia	Drenovo	41.740	21.552	C. Hudelot	12	6	KU341653-KU341658	H40(1),H52(1),H53(1),H54(2),H55(1)
44	Bal-C-Z	Sus.c.v.	Croatia	Zagreb	45.736	15.859	E. Kletecki & V. Stamol	3	3	KU341659-KU341661	H14(1),H56(1),H57(1)
45	Bal-A	NHMW 110430/MN/0017	Albania	Gurorë	42.287	20.021	Z.Erőss, Z. Fehér, J.Grego	1	1	KU341662	H58(1)
46	Bul-DS.	WP 218	Bulgaria	Sreburna reserve	44.103	27.063	I.K. Dedov	3	2	KU341663,KU341664	H59(1),H60(1)
47	Bul-BS	WP 378	Bulgaria	Bolata firth	43.384	28.472	I.K. Dedov	1	1	KU341665	H61(1)
48	Bul-PM	???	Bulgaria	Razlog town	41.869	23.476	I.K. Dedov	1	1	KU341666	H62(1)
49	Bul-SP	CV_Bul-SP	Bulgaria	Balkanec	42.783	24.625	I.K. Dedo, Ł. Kajtoch & R. Ścibior	7	3	KU341667-KU341669	H63(3)
50	Bul-C	CV_Bul-C	Bulgaria	Czerwen	43.616	26.011	Ł. Kajtoch & R. Ścibior	3	3	KU341670-KU341672	H61(2),H64(1)
51	Rus-MB	LOB	Russia	Moscov, Lobnya	56.018	37.497	R.V. Egorov	8	5	KU341673-KU341677	H65(5)
52	Rus-S	-	Russia	Kochubeyevskoye, Barsukovskoye	44.674	41.852	Neiber & Hausdorf 2015		1	KR705048	H66(1)
53	Ukr-DZ	NHMW 110430/MN/0014	Ukraine	Zheltyevody	48.354	33.526	unknown	2	1	KU341678	H63(1)
54	Ukr-S	NHMW 110430/MN/0167	Ukraine	Starolozuvatka	48.377	35.374	G. Sramkó	2	2	KU341679,KU341680	H67(2)
55	Ukr-K	NHMW 110430/MN/0168	Ukraine	Krenychi	50.243	30.501	G. Sramkó	1	1	KU341681	H68(1)
56	Ukr-DN	NHMW 110430/MN/0169	Ukraine	Dnietroorel National Park	48.515	34.831	G. Sramkó	1	1	KU341682	H69(1)
57	Ukr-L	CV_Ukr-L	Ukraine	Brody	50.118	25.269	K. Rybka	2	2	KU341683,KU341684	H61(2)
58	Ukr-MV	a1-a5 i a16-a20	Ukraine	Voznesensk	47.560	31.34	S. Kramarenko	10	4	KU341685-KU341688	H22(4)
59	Ukr-MK	a6-a7	Ukraine	Veselinovsky district, Kubryaki	47.086	31.328	S. Kramarenko	2	2	KU341689,KU341690	H22(2),H70(2)
60	Ukr-MM	a8-a15	Ukraine	Mykolayiv city	46.938	32.052	S. Kramarenko	8	2	KU341691,KU341692	H22(2),H70(2)
61	Ukr-O	b1-b8	Ukraine	Krasnolimanskiy district	48.896	37.966	S. Kramarenko	8	4	KU341693-KU341696	H22(2),H70(2)
62	Ukr-R	b9	Ukraine	Zdolbuniv district, Buscha	50.316	26.241	S. Kramarenko	1	1	KU341697	H71(1)
* order of GB accession numbers is the same like order of haplotypes in adjacent column.
