# Supplementary material for: Reconstructed historical distribution and phylogeography unravels non-steppic origin of Caucasotachea vindobonensis (Gastropoda: Helicidae)
Source: Org Divers Evol. Author manuscript; Available in PMC 2018 May 23. (PMC5965669; doi:10.1007/s13127-017-0337-3)
Supplement: Supplementary table 2 [file NIHMS77630-supplement-Supplementary_table_2.xlsx]

## Sheet: Suppl.Tab.2
Supplementary Table 2. Caucasotachea vindobonensis haplotype distribution matrix
used as input of the Lagrange analysis.
haplotype number	regions
	Carpatho-Pannonian	Balkan	North-Western	Ponto-Caspian
H01	0	0	1	0
H02	0	0	1	0
H03	1	0	1	0
H04	0	0	1	0
H05	0	0	1	0
H06	0	0	1	0
H07	0	0	1	0
H08	0	0	1	0
H09	1	0	1	0
H10	0	0	1	0
H11	0	0	1	0
H12	1	0	1	0
H13	0	0	1	0
H14	1	1	1	0
H15	0	0	1	0
H16	0	0	1	0
H17	0	0	1	0
H18	1	0	0	0
H19	1	0	0	0
H20	1	0	0	0
H21	1	0	0	0
H22	1	0	0	1
H23	1	0	0	0
H24	1	0	0	0
H25	1	0	0	0
H26	1	0	0	0
H27	1	0	0	0
H28	1	0	0	0
H29	1	0	0	0
H30	1	0	0	0
H31	1	0	0	0
H32	1	0	0	0
H33	1	0	0	0
H34	1	0	0	0
H35	0	0	0	1
H36	0	0	0	1
H37	0	0	0	1
H38	0	0	0	1
H39	0	0	0	1
H40	0	0	0	1
H41	0	1	0	0
H42	0	1	0	0
H43	0	1	0	0
H44	0	1	0	0
H45	0	1	0	0
H46	0	1	0	0
H47	0	1	0	0
H48	0	1	0	0
H49	0	1	0	0
H50	0	1	0	0
H51	0	1	0	0
H52	0	1	0	0
H53	0	1	0	0
H54	0	1	0	0
H55	0	1	0	0
H56	0	1	0	0
H57	0	1	0	0
H58	0	1	0	0
H59	0	0	0	1
H60	0	0	0	1
H61	0	0	1	1
H62	0	1	0	0
H63	0	1	0	1
H64	0	0	0	1
H65	0	0	0	1
H66	0	0	0	1
H67	0	0	0	1
H68	0	0	0	1
H69	0	0	0	1
H70	0	0	0	1
H71	0	0	1	0
