# Supplementary material for: Reconstructed historical distribution and phylogeography unravels non-steppic origin of Caucasotachea vindobonensis (Gastropoda: Helicidae)
Source: Org Divers Evol. Author manuscript; Available in PMC 2018 May 23. (PMC5965669; doi:10.1007/s13127-017-0337-3)
Supplement: Supplementary table 3 [file NIHMS77630-supplement-Supplementary_table_3.xlsx]

## Sheet: Suppl.Tab.3
Supplementary Table 3. Geographic coordinates of
Caucasotachea vindobonensis sites in bold these selected
for distribution modelling.
site	GPS
	N	E
from Supplementary table 1
Pol-E-P	51.024	22.531
Pol-E-L	50.761	22.190
Pol-E-W	51.024	22.049
Pol-E-O	51.304	21.898
Pol-C-P	50.536	20.516
Pol-C-K	50.855	20.644
Pol-C-C	50.941	21.255					`
Pol-S-B	49.400	20.582
Pol-N-S	53.085	16.049
Pol-N-C	52.880	16.496
Pol-N-B	53.085	16.959
Pol-L-W	53.099	17.006
Pol-L-L	51.448	18.961
Pol-L-MB	52.658	19.537
Pol-L-MW	52.390	20.208
Pol-SE-R	50.041	21.999
Pol-SE-T	50.512	21.615
Cze-A	49.067	16.995
Cze-L	50.388	13.976
Cze-C	49.366	17.352
Cze-D	50.046	14.402
Slo-B	48.158	17.035
Slo-T	48.948	18.450
Hun-H	46.682	19.694
Hun-B	46.707	21.293
Aus-P	48.118	16.313
Rom-T	46.003	22.396
Rom-S	47.178	22.889
Rom-V	47.198	27.465
Rom-H	46.697	28.102
Rom-B	47.185	26.437
Rom-VA	44.253	26.092
Rom-D	44.636	22.248
Bal-S-R	42.833	22.132
Bal-S-M	44.185	19.873
Bal-S-K	43.968	19.958
Bal-S-P	43.467	19.651
Bal-S-U	43.851	19.822
Bal-S-V	42.778	22.093
Bal-S-F	45.164	19.823
Bal-S-G	44.407	19.892
Bal-S-T	43.951	19.984
Bal-T-M	42.720	19.368
Bal-T-N	42.732	18.938
Bal-M-S	41.362	20.604
Bal-M-M	41.740	21.552
Bal-M-W	41.350	20.600
Bal-C-Z	45.736	15.859
Bal-A	42.287	20.021
Bul-DV	43.968	27.396
Bul-DS.	44.103	27.063
Bul-BS	43.384	28.472
Bul-SM	42.061	27.973
Bul-RM	41.527	26.118
Bul-PM	41.869	23.476
Bul-SP	42.506	25.211
Bul-C	43.616	26.010
Rus-MA	56.018	37.494
Rus-MB	56.018	37.494
Rus-S	44.674	41.852
Cau-O	43.268	44.289
Ukr-U	48.623	22.321
Ukr-DZ	48.354	33.526
Ukr-A	46.434	30.770
Ukr-S	48.377	35.374
Ukr-K	50.243	30.501
Ukr-DN	48.515	34.831
Ukr-L	50.118	25.269
Ukr-MV	47.560	31.34
Ukr-MK	47.086	31.328
Ukr-MM	46.938	32.052
Ukr-O	48.896	37.966
Ukr-R	50.316	26.241
Ukrainian (S. Kramarenko)
3	48.419	26.011
9	48.291	25.934
14	48.461	26.836
15	49.017	25.800
17	48.245	28.278
21	48.085	39.652
22	46.183	30.333
23	46.633	32.600
24	47.479	34.423
26	48.582	27.437
29	48.870	37.625
30	48.009	37.804
31	46.880	37.322
32	46.936	37.197
33	48.101	37.446
36	49.016	37.508
38	48.000	30.999
39	46.787	31.954
40	47.637	31.698
41	50.455	30.361
42	50.433	30.489
43	50.244	28.665
45	45.350	28.833
46	48.766	37.631
47	48.711	38.147
49	49.033	37.583
50	50.536	35.808
51	50.592	35.871
52	50.485	36.955
53	50.183	38.117
54	49.706	37.617
56	47.838	35.138
57	46.980	32.081
58	47.663	34.081
59	45.539	28.673
68	48.923	24.711
70	46.788	31.955
71	47.042	32.852
72	47.197	31.858
73	46.706	31.897
75	47.071	32.800
77	47.210	31.807
83	46.951	31.950
84	47.358	31.240
85	47.700	31.853
88	47.400	32.450
92	47.862	30.593
93	46.812	31.879
96	46.067	30.457
97	47.389	31.125
98	46.660	31.207
99	46.529	31.790
101	48.620	37.528
104	48.610	37.625
105	48.653	37.680
106	47.796	38.480
110	46.936	37.197
112	47.293	38.155
113	47.454	37.868
116	48.133	37.733
118	49.574	34.569
119	49.964	33.612
120	49.745	31.456
121	49.848	24.038
123	49.525	23.979
125	49.808	24.901
Polish (D. Mierzwa-Szymkowiak, R. Ścibior)
Ślesin	53.156	17.706
Skurcza	51.812	21.417
Modlin	52.430	20.656
Wilga	51.834	21.367
Modlin	52.433	20.670
Płock	52.550	19.669
Włocławek	52.665	19.135
Dobrzyń nad Wisłą	52.635	19.323
Czerwińsk nad Wisłą	52.394	20.306
Burzenin	51.455	18.828
Łomna	52.385	20.807
Górki	52.102	21.218
Warszawa	52.259	20.992
Zakroczym	52.428	20.645
Gnieździska (gm. Łopuszno)	50.873	20.270
Galów (gm. Busko-Zdrój)	50.532	20.674
Ćmielów (gm. Ćmielów)	50.885	21.507
Sandomierz (gm. Sandomierz)	50.682	21.763
Janowiczki (gm. Racławice)	50.310	20.239
Raszówek (gm. Słaboszów)	50.371	20.200
Kalina-Rędziny (gm. Miechów)	50.356	20.110
Mianocice (gm. Książ Wielki)	50.438	20.124
Winnica (gm. Połaniec)	50.430	21.312
Kłoda (gm. Rytwiany)	50.499	21.227
Wełecz (gm. Busko-Zdrój)	50.473	20.668
Wesoła (gm. Piekoszów)	50.855	20.319
Borzykowa (gm. Chmielnik)	50.565	20.758
Chęciny (gm. Chęciny)	50.821	20.449
Warszówek (gm. Pawłów)	50.958	21.090
Kików (gm. Solec-Zdrój)	50.418	20.866
Gałęzice (gm. Piekoszów)	50.834	20.421
Kusięta (gm. Olsztyn)	50.776	19.269
Małogoszcz (gm. Małogoszcz)	50.806	20.266
Góry Wysokie (gm. Dwikozy)	50.738	21.768
Pierzchnica (gm. Pierzchnica)	50.704	20.744
Zagrody (gm. Sitkówka-Nowiny)	50.831	20.534
Racławice (gm. Racławice)	50.340	20.228
Gartatowice (gm. Kije)	50.577	20.626
Staniowice (gm. Sobków)	50.690	20.495
Gacki (gm. Pińczów)	50.456	20.588
Nowa Zbelutka (gm. Łagów)	50.720	21.163
Wola Uhruska	51.333	23.614
Stulno	51.375	23.612
Włodawa	51.515	23.584
Lublin (Górki Czechowskie)	51.264	22.533
Lublin (uroczysko Lipnik)	51.273	22.617
Kazimierz Dolny	51.284	21.889
Janowiec	51.324	21.903
Józefów n/Wisłą	51.095	21.801
Lipa	50.681	22.066
Annopol	50.868	21.852
Chełm	51.116	23.380
Pannonia and Balkans (Z. Feher)
47516/1	47.100	15.400
11742/5	47.826	16.490
09558/3	48.578	16.635
01127/7	47.100	15.400
47424/1	47.960	16.200
36906/5	47.880	16.030
40049/3	47.870	15.820
47396/3	48.280	16.330
93314	40.692	20.500
19575/2	42.420	27.270
45779/1	43.396	28.128
45776/1	41.934	24.850
37382/1	43.651	22.693
37383/1	43.656	22.717
85261/1	42.257	27.797
45777/1	43.022	27.879
37385/10	43.727	22.584
37381/4	43.191	23.530
78577/1	44.411	17.261
30787/1	43.354	18.831
97336	44.338	17.270
97348	43.756	19.232
97327	43.697	17.986
30783/1	43.852	18.515
47510/2	43.830	18.310
47375/1	51.760	10.850
47404/1	50.970	12.770
85263/1	41.017	24.612
29946/1	41.227	24.607
29947/4	41.172	24.324
29943/1	40.604	24.732
29944/3	41.216	24.756
29945/2	41.204	24.723
76479/1	47.860	17.360
85258/3	47.840	17.510
53616/1	46.800	17.470
86018/1	47.250	17.720
19307/4	46.710	17.260
61147/2	45.950	17.460
94292	46.220	18.610
07013/5	47.770	22.260
61270/67	46.690	21.100
95647	47.011	16.978
95537	48.149	21.375
71661/3	48.520	20.750
85259/3	47.966	19.128
95536	47.527	19.215
77243/1	47.511	19.242
85257/3	46.660	19.570
90853/3	47.440	18.400
76277/3	47.670	17.140
90810/5	46.240	17.100
92714/1	46.595	18.867
76553/1	47.923	17.282
76260/1	47.760	16.630
86912/2	47.696	19.631
95685	47.500	19.900
90795/6	47.060	19.300
76544/1	47.850	17.340
85262/1	47.060	19.710
90220/1	46.570	20.550
92730/1	46.550	18.850
76282/3	47.420	16.970
95743	46.263	18.353
89126/1	48.120	21.400
90387/1	47.740	21.100
85589/1	45.350	13.750
72103/1	43.920	16.460
47384/1	44.787	15.367
47416/1	41.554	20.616
47382/1	41.895	21.686
94583	41.961	21.294
71660/2	47.080	28.850
23872/1	47.090	28.400
23877/2	47.320	28.960
69363/3	44.880	28.710
69366/2	44.880	22.420
69350/2	46.940	22.570
47376/1	44.640	21.950
47366/3	46.200	24.060
47378/4	45.630	25.590
59833/2	46.510	23.590
71664/6	43.800	28.460
69348/3	45.300	29.560
85583/2	46.040	22.870
89090/1	46.460	23.380
47377/2	46.770	23.580
85260/1	44.910	22.370
69340/1	46.450	22.250
69351/2	46.980	22.510
47405/3	45.960	23.570
69361/12	45.850	23.820
47370/2	45.750	24.110
69346/4	47.000	22.000
41844/1	48.050	24.200
90396/2	44.880	21.730
90395/12	46.380	24.780
47395/3	46.564	23.689
69360/1	45.760	22.890
94048	46.110	25.580
26150/1	42.970	47.490
71653/1	46.297	13.962
85586/1	46.340	13.560
47390/3	43.334	22.079
85585/2	45.480	19.650
91320/2	43.213	19.763
85587/1	44.161	19.882
45778/2	43.595	22.095
37384/2	43.856	21.627
85588/1	43.970	19.960
91321/1	43.155	19.781
89730/2	43.336	22.133
90046/2	43.333	22.142
97330	43.131	20.421
89277/1	44.440	21.350
99138	43.467	19.651
94584	43.858	21.614
99131	43.851	19.822
98944	42.778	22.093
MMM-B	44.633	19.273
MMM-B	43.021	22.364
MMM-B	43.460	22.390
MMM-B	43.537	22.285
MMM-B	43.760	22.310
NHMW-E 11243	46.260	15.280
NHMW-E 4750	45.930	13.630
NHMW-E 54830	48.170	14.100
NHMW-E 22703	46.610	13.860
NHMW-E 7333	44.600	17.130
NHMW-E 15870	45.150	18.010
NHMW-E 32672	41.350	19.890
NHMW-K 69257	43.050	17.760
NHMW-K 59704	44.850	15.020
NHMW-K 59683	44.310	15.850
NHMW 43790	43.760	19.390
NHMW	43.290	18.850
NHMW 44393	42.230	21.240
NHMW	41.880	19.380
NHMW 35860	43.800	19.000
Pest County, ca 3 km SW of Ócsa	47.281	19.191
Judeţ Braşov, Bran	45.517	25.351
Judeţ Arad, Arad, fortress	46.200	21.300
Oblast Pleven, Gulyantsi Municipality	43.710	23.600
Békés County, Békéscaba	46.652	21.070
Békés County, Doboz	46.707	21.287
Judeţ Argeţ, Dâmbovicioara cave	45.443	25.222
Judeţ Hunedoara, Deva, castle	45.889	22.898
Judeţ Alba, Poşaga de Sus	46.460	23.397
Judeţ Caraţ-Severin, Băile Herculane	44.896	22.429
Judeţ Hunedoara, Govăjdia	45.732	22.839
Judeţ Caraţ-Severin, Orşova	45.031	21.803
Judeţ Caraţ-Severin, Radimna	44.821	21.558
Judeţ Cluj, Turda, Cheile Turzii	46.565	23.675
Judeţ Caraţ-Severin, Coronini	44.661	21.755
Judeţ Caraţ-Severin, Sasca Montană	44.870	21.732
Judeţ Argeţ, Câmpulung	45.295	25.141
Judeţ Mehedinţi, Dubova	44.594	22.254
Judeţ Hunedoara, Hunedoara	45.750	22.888
Judeţ Bihor, Băile Felix	46.998	22.003
Belarus (E. Snegin)
City of Bres	52.130	23.670
Russian (E. Snegin)
City of Penza	53.200	45.000
City of Orel	52.970	36.080
village Ilovlya	49.300	43.980
village Inzhavino	52.320	42.500
Belgorod region	50.970	35.800
Belgorod region	50.590	35.870
Belgorod region	50.420	37.070
Belgorod region	50.220	38.000
Belgorod region	50.430	36.970
Belgorod region	50.530	36.130
Belgorod region	50.600	36.770
Chechnya	43.750	46.467
Chechnya	43.650	45.300
Chechnya	43.517	46.333
Chechnya	43.500	45.883
Chechnya	43.467	46.283
Dagestan	43.917	46.550
Dagestan	43.850	46.717
Dagestan	43.250	46.583
Dagestan	42.983	47.833
Dagestan	42.967	47.533
Dagestan	*41.8	*47.34
Kabardino-Balkaria	43.483	43.600
Krasnodar	45.217	36.717
Krasnodar	45.083	37.667
Krasnodar	44.867	38.167
Krasnodar	44.750	37.500
Krasnodar	44.467	38.217
Ingushetia	43.350	44.700
Ingushetia	43.300	44.883
North Ossetia	43.750	44.650
North Ossetia	43.300	44.233
North Ossetia	43.267	44.283
North Ossetia	43.250	44.350
Stavropol'	44.711	41.832
Stavropol'	44.150	43.467
Stavropol'	44.050	43.067
Stavropol'	44.050	43.083
Stavropol'	44.711	41.832
Orel City, bank of Oka River	52.930	36.060
Moscow Region, Lobnya	56.020	37.470
Kursk	51.680	36.170
